# Supplementary material for: Polymer-Based Additive Manufacturing for Orthotic and Prosthetic Devices: Industry Outlook in Canada
Source: Polymers (Basel). 2023 Mar 17;15(6):1506. doi: 10.3390/polym15061506 (PMC10057521; doi:10.3390/polym15061506)
Supplement: Supplementary file 1 [file polymers-15-01506-s001.zip]

Archive with 1 entries (1 files):
- polymers-2240022-supplementary.pdf
